# Supplementary material for: Massively parallel sequencing and capillary electrophoresis of a novel panel of falcon STRs: Concordance with minisatellite DNA profiles from historical wildlife crime
Source: Forensic Sci Int Genet. 2021 Sep;54:None. doi: 10.1016/j.fsigen.2021.102550 (PMC8430417; doi:10.1016/j.fsigen.2021.102550)
Supplement: Supplementary file 2 — Supplementary material [file mmc2.xlsx]

## Sheet: S4- MPS structures 
					Peregrine genome reference
STR locus	number of repeats	length relative to genome reference, bp	MPS allele structure (bold = genome reference structure)	frequency in this study	F primer	prefix	STR	suffix	R primer (top strand)
Fpem12_1					GTGCACCCCAAAGCTACTTC	TCAGCATCTTCCCCAGAACAAAACTTCTAGTTAGTTAGTTGGTTTGGTTGTGAATACAGAATTGAGAGCTGAAAGTCTAAGTTGTCAAACTACCATCTTTTTAGTCTACTTTTGCATA	GAAGT[11]	GAA	CGGAACAGAATAGATGCAATGC
	10	213	GAATG[10]	0.129032
	10	213	GAATG[5]GAACG[1]GAATG[4]	0.016129
	11	218	GAATG[11]	0.016129
	12	223	GAATG[12]	0.258065
	13	228	GAATG[13]	0.0967742
	14	233	GAATG[14]	0.193548
	14	233	GAATG[14] null*	0.016129
	15	238	GAATG[15]	0.0483871
	15	238	GAATG[15]_-1A>G	0.145161
	16	243	GAATG[16]	0.0322581
	16	243	GAATG[16]_-1A>G	0.016129
	17	248	GAATG[17]	0.016129
	19	258	GAATG[19]	0.016129
Fpem208_1					TGACTCTGGCAGCGTATCAG	GACGTAGAGCCGCACAAGTCTCCCAATAATAATAGATG	GGATA[11]	TCATTCACAGTAATGAAAGATCCGCATCAGATCTCTGCATCCCAGTTACCTGGGAAATTCCTTCCCAAATATCCCCACCCTCATTTTCA	AGACAGCCAAAGGACAAGGA
	10	217	GGATA[10]	0.0967742
	11	222	GGATA[11]	0.193548
	12	227	GGATA[12]	0.0806452
	13	232	GGATA[13]	0.548387
	15	242	GGATA[15]	0.016129
	16	247	GGATA[16]	0.0645161
Fpem248_1					CAGCATGTTTTGGCCTGGAT	TAATGAAACAGTGATGGACAATGCAATTGACTGACTGCACACAGCTGATGTAACATACATTATCCTTCTAGTCTCCAGAAATCAGCCATTACACAGATATATCACTCCCAACATAC	AGAT[14]	GA	CACTTTACTTCCCGGTCAACC
	11	203	AGAT[11]	0.016129
	14	215	AGAT[14]	0
	16	223	AGAT[16]	0.225806
	17	227	AGAT[17]	0.0322581
	18	231	AGAT[18]	0.016129
	19	235	AGAT[19]	0.225806
	20	239	AGAT[20]	0.435484
	22	247	AGAT[22]	0.0483871
Fpem26_1					CTGTTGCACTGGATCTAGCC	ATGTGCAATTGAACATAGGTAACGTCTCAGTCTAGCCTGGTGAAACCAGACTTAA	AGAT[11]	AAGTGGTTAACAGACAA	ATCACTTGTGTTTTGCGGGG
	10	152	AGAT[10]	0.33871
	11	156	AGAT[11]	0.354839
	16	176	AGAT[16]	0.016129
	17	180	AGAT[17]	0.0483871
	18	184	AGAT[18]	0.016129
	19	188	AGAT[19]	0.209677
	20	192	AGAT[20]	0.016129
Fpem298_1					CCCCAAGCATCTTTCTGTGG	CCAGACTACAAAG	AGAT[14]	GTTATAATTTTCTCTCTTTAATTCACTTGCAGAAAAAACCAAACATTTGTTATGTACCTAAAACATAAATTCCTTAAGTTTATCAATTTTAA	TTGTGAACCTTGTGCATCGG
	10	185	AGAT[10]	0.0967742
	12	193	AGAT[12]	0.33871
	13	197	AGAT[13]	0.0645161
	14	201	AGAT[14]	0.5
Fpem33_1					CGTGTGTGAGAGGCATTTGG	ACAATGCCCTTAATAGCGTGCTTTAGCTTTTGGTCACCTTGAATTAGTCAAGTAGTTGGACTAGATGATTGTTGTATATCACTTACACCTGAAATA	TCCTA[12]	AATGTGCTTGTGCACAGAGAGAGCAGTGGCTTCCTCCTGGCAGAA	GGTACACCTCCTCCTGTAGC
	11	236	TCCTA[11]	0.0806452
	12	241	TCCTA[12]	0.0322581
	13	246	TCCTA[13]	0.483871
	14	251	TCCTA[14]	0.0967742
	15	256	TCCTA[15]	0.112903
	16	261	TCCTA[16]	0.129032
	17	266	TCCTA[17]	0.0645161
Fpem342_1					CCCATCCTGTCCAAATGCAG	CGTTGGTGCTGCACCTCTCCAGTCCTTAAAGTTCCCACTCAGTTTCTAAGGTTGGGAGAAAAAAAAATATGC	ATCT[13]	CTGACCATATCAACTATAAGACATTTTACTGCAAACTTTGAAAAGAGACATTTTTTTCACCTCACTGGAAAGAGTCCTA	CTCTTATCTCCAGGAAACGCC
	11.1	235	ATCT[11]_-6.1->A	0.016129
	13	244	ATCT[13]	0.0322581
	14	248	ATCT[14]	0.016129
	14.1	247	ATCT[14]_-6.1->A	0.354839
	15	252	ATCT[15]	0.016129
	15.1	251	ATCT[15]_-6.1->A	0.016129
	16	256	ATCT[16]	0.0322581
	17	260	ATCT[17]	0.016129
	18	264	ATCT[18]	0.0483871
	18	264	ATCT[18]_+1C>A	0.419355
	20	272	ATCT[20]	0.0322581
Fpem353_1					CACGTAGCAGCAGTTGGATC	CCCTTTTTCTTCTTTTGAATCAATGGTGCAGTGTATAGAACTGAAATCACATACTTGGCAGGACTGAAGACCCTGGAAGCAGAAGAGCACGA	GCATG[9]	TGTAGTTAGGTAAACTTGTT	TTTTCCACAGGCATCTTCCA
	7	187	GCATG[7]	0.0322581
	8	192	GCATG[8]	0.0645161
	9	197	GCATG[9]	0.435484
	10	202	GCATG[10]	0.274194
	15	227	GCATG[15]	0.193548
Fpem435_1					GGCAGTTTTCACACCTGGTT	TCCACCCACCCAGCCTAATTAAGTCATCAGATGCCAGCATGGTCTAACTGCCCATCTCTGCTCCCAAAATGCCCATGTCTGCTCCCAAAAAAGG	GTGAT[10]	AGCAAGCATGAGGCAGGGAAGGCTGGTGGGGAAAGGAGGCAGGTGATGTCCCAAGTTG	TGCTTGCTCCATGTCTTGTC
	10	242	GTGAT[10]	0.0652174
	15	267	GTGAT[15]	0.304348
	16	272	GTGAT[16]	0.0217391
	17	277	GTGAT[17]	0.586957
	20	292	GTGAT[20]	0.0217391
Fpem46_2					GGTGGATGAGTATTGGCTTCC	ATCTGTATAATAAGGGCTATTGTAGACTGCCAGAAATGTACAGACAGAAGAGA	GATG[13]	CAAACTCAAATTAATTTTTAGTTATGCCATTTTTTAAGAGCAGTATGGATGCCTATCACTGTTGCTTCTTCCTTTGGACTGAGAGAATATCTCTATTGCTCT	TCAAAACATACGTGGTGGCC
	12	244	GATG[12]	0.354839
	12	244	GATG[12]_+49A>G	0.016129
	13	248	GATG[13]	0.629032
Fpem56_1					TTGTGTAGGCAAGGCTAGGG	AGGCCAGCGCAGCTGCAAGCTGCATTTGACAGGATTGGTCTGAGAGAATTGCTGACATATATATGCTAAGATATGTA	TAGA[1]GATA[14]GAGA[1]	TATATATCAGGAAACAACCCAATGAAGACATAAATGAGAGGAGAGAATTTCTCAGGCAAA	GGTGGACGTAGTGTTGCAAA
	15	237	TAGA[1]GATA[13]GAGA[1]	0.016129
	16	241	TAGA[1]GATA[14]GAGA[1]	0.0322581
	16	241	TAGA[1]GATA[14]GAGA[1]_+27G>A	0.0322581
	18	249	TAGA[1]GAGA[1]GATA[15]GAGA[1]_+27G>A	0.403226
	19	253	TAGA[1]GAGA[1]GATA[16]GAGA[1]_+27G>A	0.258065
	19	253	TAGA[1]GATA[17]GAGA[1]	0.016129
	20	257	TAGA[1]GAGA[1]GATA[17]GAGA[1]_+27G>A	0.0645161
	21	261	TAGA[1]GAGA[1]GATA[18]GAGA[1]_+27G>A	0.145161
	21	261	TAGA[1]GAGA[1]GATA[1]GAGA[1]GATA[16]GAGA[1]_+27G>A	0.0322581
			* corresponds to the null allele segregating in BP1 that was rescued by substituting with another reverse primer

## Sheet: S5 - Sanger data 
				Peregrine genome reference
STR locus	number of repeats	length relative to genome reference, bp	allele structure	F primer	prefix	STR	suffix	R primer (top strand)
Fpem1	19	175	GATG[19]	TGTAAGTGGTGTTAAAACAG	TAGTAATGA	GATG[19]	GAAAGAAGGAAGTAAGGAAGGATGGAAACGAGGAAGGGAGGAAGGAAGAA	TGGACTTTGGAATTAATATC
	15	159	GATG[15]
	20	179	GATG[20]
Fpem2	13.4	172	GGAAGA[1]GGAAGG[1]GGAAA[1]GGAAGA[10]CAAGA[1]	GGTCATTAACGCATGCATCC	TATGTCCAGACAG	GGAAGA[1]GGAAGG[1]GGAAA[1]GGAAGA[10]CAAGA[1]	CAAGAAAAGAAGGATAGAAAAGAGGATAGAATAATTT	CAGTTAGAAGCATCCTACGA
	21.5	221	GGAAGA[21]CAAGA[1]
	27.5	257	GGAAGA[27]CAAGA[1]
	29	264	GGAAGA[6]GGATGA[1]GGAAGA[22]
	32.5	287	GGAAGA[32]CAAGA[1]
	33.5	293	GGAAGA[33]CAAGA[1]
	34	294	GGAAGA[34]
	34.5	299	GGAAGA[34]CAAGA[1]
	34.5	299	GGAAGA[11]GGATGA[1]GGAAGA[3]GGATGA[1]GGAAGA[18]CAAGA[1]
	35	300	GGAAGA[9]GGATGA[1]GGAAGA[25]
	35.5	305	GGAAGA[35]CAAGA[1]
	36	306	GGAAGA[36]
	36	306	GGAAGA[6]GGATGA[1]GGAAGA[29]
	38.5	323	GGAAGA[14]GGATGA[1]GGAAGA[23]CAAGA[1]
	40.5	335	GGAAGA[10]GGATGA[1]GGAAGA[29]CAAGA[1]
	44.5	359	GGAAGA[14]GGATGA[1]GGAAGA[29]CAAGA[1]
